# Supplementary material for: Semantic-based memory-encoding strategy and cognitive stimulation in enhancing cognitive function and daily task performance for older adults with mild cognitive impairment: A pilot non-randomised cluster controlled trial
Source: PLoS One. 2023 Mar 27;18(3):e0283449. doi: 10.1371/journal.pone.0283449 (PMC10042350; doi:10.1371/journal.pone.0283449)
Supplement: S1 Data — (CSV) [file pone.0283449.s005.csv]

group	DAD	IADL	J4	DSF	DSB	J6	NCSE_ORI	NCSE_ATTN	NCSE_COMPRE	NCSE_REP	NCSE_NAM	NCSE_CON	NCSE_MEM	NCSE_CAL	NCSE_SIM	NCSE_JUD	DAD2	IADL2	J4_total2	DSF2	DSB2	J62	NCSE_ORI2	NCSE_ATTN2	NCSE_CO2	NCSE_REP2	NCSE_NAM2	NCSE_COM2	NCSE_MEM2	NCSE_CAL2	NCSE_SIM2	NCSE_JUD2
1	60.87	4	4	6	2	0	6	8	6	6	8	3	0	2	2	5	67.39	1	5	5	2	2	10	8	3	0	8	1	0	2	5	6
1	54.55	6	1	3	1	0	10	6	3	2	2	0	0	2	2	2	60.87	6	6	6	1	2	9	8	6	8	4	0	5	4	4	5
1	46.51	2	1	9	2	0	8	5	6	5	4	0	3	3	3	3	54.55	2	2	6	3	4	10	8	6	7	8	5	7	4	5	5
1	100	3	18	3	2	7	8	8	4	5	5	3	8	2	1	5	100	2	22	5	2	10	8	8	6	5	8	3	11	3	3	5
1	100	4	11	7	2	1	12	8	6	5	5	5	2	3	3	5	100	5	10	6	3	4	10	8	6	3	6	5	6	4	4	5
1	100	3	8	7	2	0	10	8	5	12	4	1	5	2	3	5	100	5	10	6	3	2	2	8	6	12	4	0	4	3	5	4
1	100	8	16	5	3	6	12	8	6	12	8	6	6	4	4	5	100	8	18	7	3	8	12	8	6	12	8	4	10	4	6	5
1	100	8	17	3	1	6	12	8	6	4	5	0	3	3	2	1	100	8	19	5	2	8	12	8	6	4	8	1	12	4	5	5
1	56.52	5	0	3	2	0	8	5	3	0	1	5	0	2	0	5	60.87	3	4	3	2	0	8	7	4	1	2	0	0	2	2	5
1	67.39	6	9	5	2	0	12	8	6	5	8	2	6	3	2	5	67.39	7	14	6	2	4	8	8	6	2	8	5	7	3	5	5
1	60.87	8	21	6	2	8	12	8	6	8	8	0	7	3	3	5	60.87	8	25	6	2	10	12	8	6	7	8	0	10	2	6	5
1	60.87	7	12	0	1	0	10	0	4	1	4	6	2	4	4	3	60.39	7	14	1	1	7	10	2	6	4	8	1	6	4	6	6
1	41.3	2	10	5	2	1	10	3	4	4	5	0	8	2	2	3	41.3	2	16	5	3	4	12	3	6	5	8	0	10	2	4	5
1	56.52	8	16	3	3	5	12	4	6	6	8	5	12	4	3	5	67.39	8	22	5	3	10	12	8	6	6	8	5	12	4	6	5
1	67.39	6	22	8	3	7	12	8	6	12	8	0	12	4	3	5	76	7	23	6	3	9	12	8	6	7	8	5	12	4	6	5
1	60.87	2	20	4	0	0	10	8	6	6	8	0	10	0	2	5	74.07	3	20	4	2	2	10	8	6	6	6	0	12	1	3	4
1	60.87	4	1	6	2	0	10	8	5	7	2	0	9	1	3	4	72.5	4	5	6	2	0	8	8	6	7	8	2	8	1	6	5
1	41.3	3	10	6	1	1	8	8	4	12	1	5	0	0	0	5	63.63	2	9	9	3	4	10	8	6	12	2	5	4	1	3	5
1	60.87	7	18	4	1	5	12	8	6	6	8	6	11	4	6	5	100	7	11	5	2	6	12	8	6	6	8	5	9	4	6	5
1	67.39	3	9	3	3	0	10	8	4	4	3	6	3	2	3	5	74.07	3	4	6	3	2	12	8	6	6	8	5	8	3	4	5
3	56.52	6	2	3	2	0	8	5	3	2	4	0	0	2	2	5	60.87	6	4	3	2	0	7	2	6	2	4			1	2	5
3	67.39	6	11	5	0	0	9	8	6	6	2	1	1	2	1	5	67.39	6	11	5	0	0	4	8	6	2	8	0	9	4	3	5
3	60.87	5	6	6	2	0	8	8	6	8	4	0	2	4	2	3	60.87	6	6	5	3	0	10	8	6	8	4	0	2	4	2	3
3	60.87	2	15	8	2	5	10	8	6	12	3	6	12	2	3	3	60.87	6	12	8	1	5	9	8	6	12	8	5	6	3	4	4
3	41.3	6	12	6	1	0	7	8	6	12	8	5	1	4	6	4	52.17	6	8	7	3	0	9	8	6	12	8	5	3	4	6	5
3	100	7	13	6	2	3	12	8	6	6	8	5	7	4	4	4	100	7	16	6	1	4	12	8	6	5	8	5	12	4	5	5
3	100	7	13	9	3	5	10	6	6	7	8	0	8	2	5	3	100	8	16	6	2	5	12	8	6	6	8	5	8	2	6	5
3	36.95	1	7	3	1	0	10	8	6	2	8	0	4	2	4	5	36.95	1	6	4	1	1	9	8	4	2	4	0	2	0	4	5
3	41.3	2	6	6	2	0	7	8	6	0	5	1	1	1	2	6	69.57	4	6	6	2	1	8	8	6	0	5	1	1	1	2	6
3	69.57	5	16	4	2	4	12	8	6	3	8	1	7	1	4	5	69.57	6	24	4	2	4	11	8	5	4	7	3	9	1	5	6
3	78.26	6	19	2	1	4	11	7	6	2	8	0	3	1	3	4	78.26	7	7	4	2	4	10	8	6	2	8	0	6	2	3	5
3	52.17	1	4	7	1	2	9	8	3	5	3	0	7	3	5	5	52.17	2	10	5	1	2	11	8	4	5	3	0	5	2	5	4
3	52.17	1	13	5	2	2	12	8	6	7	5	0	1	2	4	5	60.87	3	12	6	2	1	11	8	6	8	8	5	10	2	4	5
3	69.57	5	17	6	2	5	10	8	6	1	8	5	6	1	1	5	69.57	5	19	14	3	6	11	8	6	1	8	5	6	1	1	5
3	50	2	7	4	0	4	12	8	6	0	4	5	10	2	2	5	60.87	1	19	5	1	4	12	8	5	2	5	0	10	1	2	3
3	78.57	5	11	4	2	3	8	8	6	2	4	0	12	0	4	6	78.57	6	11	4	2	3	10	8	6	0	4	2	0	1	4	4
3	89.96	7	6	4	1	1	7	8	5	2	4	5	6	1	0	5	89.96	7	6	5	1	1	9	8	6	0	8	2	9	2	0	2
3	86.96	6	29	5	2	1	12	8	6	6	8	4	5	2	2	5	86.96	6	12	4	2	2	10	8	6	8	6	5	6	2	2	5
3	60.87	3	11	6	2	6	9	8	4	4	6	5	12	2	0	5	78.57	2	18	4	1	6	10	6	6	5	8	2	8	2	0	5
